# Supplementary material for: Labdane Diterpenoids from Salvia tingitana Etl. Synergize with Clindamycin against Methicillin-Resistant Staphylococcus aureus
Source: Molecules. 2021 Nov 4;26(21):6681. doi: 10.3390/molecules26216681 (PMC8587691; doi:10.3390/molecules26216681)
Supplement: Supplementary file 1 [file molecules-26-06681-s001.zip]

Archive with 1 entries (1 files):
- molecules-1431066-supplementary.pdf
